# Supplementary material for: dock11 Knockdown in Zebrafish Disrupts Embryogenesis: Insights Into the Genetic Causes of Early Pregnancy Loss
Source: J Cell Mol Med. 2026 Jan 8;30(1):e71017. doi: 10.1111/jcmm.71017 (PMC12780853; doi:10.1111/jcmm.71017)
Supplement: Supplementary file 1 — Table S1: List of Differentially Expressed Genes from RNA‐seq Analysis of dock11 Morphants. [file JCMM-30-e71017-s004.xlsx]

## Sheet: 1765537482989_265d93e4e3001
Table S1 List of Differentially Expressed Genes from RNA-seq Analysis of dock11 Morphants
	Gene Symbol	Type	log2 (MO5hA / NC5hA)	FDR (MO5hA / NC5hA)
100000026	'aldh3a1'	mRNA	1.39232	8.52322e-05
100000332	'si:ch73-335l21.4'	mRNA	1.23078	6.17143e-07
100000399	'dnase2'	mRNA	1.68353	6.36553e-28
100000748	'LOC100000748'	mRNA	1.52725	0.000247671
100001129	'cadpsb'	mRNA	2.16993	0.000767474
100001297	'cc2d1a'	mRNA	1.24393	1.18228e-05
100001980	'bag4'	mRNA	1.39232	2.01458e-25
100002310	'si:dkey-152b24.6'	mRNA	1.20645	0.000717854
100002445	'unc5db'	mRNA	1.3744	1.20772e-09
100002545	'akap1a'	mRNA	1.43741	4.04626e-05
100002680	'msi2a'	mRNA	1.78588	6.61623e-10
100002814	'LOC100002814'	mRNA	1.09192	0.000226222
100002904	'foxf2b'	mRNA	2.04439	0.000278176
100003064	'si:ch211-163b2.4'	mRNA	1.64586	8.94093e-13
100003275	'si:ch211-261a10.5'	mRNA	1	0.000850265
100003308	'si:dkey-112g5.13'	mRNA	3.12159	1.68848e-08
100003570	'man2b2'	mRNA	1.38247	2.16114e-05
100003663	'kazna'	mRNA	1.01749	0.000441934
100003863	'prox2'	mRNA	2.05063	0.000741909
100003935	'trim35-3'	mRNA	1.29768	0.000360289
100004171	'si:dkey-23a13.7'	mRNA	1.58256	6.51118e-05
100004801	'abcb6b'	mRNA	1.24138	2.25418e-20
100005000	'nav1b'	mRNA	1.58496	0.000557079
100005763	'uck2a'	mRNA	1.17616	1.03605e-98
100005885	'spdya'	mRNA	1.36565	6.17801e-05
100006778	'il6st'	mRNA	1.42321	1.26288e-08
100034366	'cyp2p8'	mRNA	10.4512	0.000292301
100034640	'si:ch211-127b11.1'	mRNA	1.3474	6.26457e-09
100037357	'tnfrsf1b'	mRNA	1.4112	5.4112e-09
100037394	'gtf3ab'	mRNA	1.12481	7.22116e-18
100073329	'zgc:165573'	mRNA	1.654	1.53951e-18
100073333	'mon1a'	mRNA	1.61844	2.4664e-18
100093702	'si:dkey-121a9.3'	mRNA	1.29624	1.74299e-10
100093706	'rab8b'	mRNA	1.05585	0.000415945
100101641	'kif3b'	mRNA	1.00297	4.9107e-20
100124619	'zgc:171704'	mRNA	1.32193	2.51051e-07
100126123	'hsp70.1'	mRNA	3.51423	1.92187e-46
100126140	'zgc:173816'	mRNA	1.78802	0
100136863	'zgc:175136'	mRNA	1.12199	3.65698e-11
100141341	'arhgap17b'	mRNA	1	6.797e-17
100141361	'si:dkeyp-98a7.5'	mRNA	1.83679	5.89615e-05
100142635	'si:ch211-165d12.4'	mRNA	11.1674	7.4938e-07
100147899	'LOC100147899'	mRNA	1.51784	8.36152e-43
100147915	'mcm3l'	mRNA	1.18593	3.05379e-32
100147967	'nlgn4b'	mRNA	1.2303	0.000511353
100148296	'si:dkey-194g4.1'	mRNA	1.19614	8.57708e-52
100148510	'LOC100148510'	mRNA	1	0.000413635
100148757	'si:ch73-204p21.2'	mRNA	1.17468	3.15318e-12
100148873	'si:dkey-191g9.5'	mRNA	3.2854	1.00389e-07
100149084	'LOC100149084'	mRNA	2.05063	0.000742266
100149353	'trpm6'	mRNA	1.66297	1.22626e-08
100149391	'tnrc6c2'	mRNA	1.84327	1.56239e-06
100149563	'LOC100149563'	mRNA	1.62081	5.71524e-06
100149669	'LOC100149669'	mRNA	1.31871	0.000127722
100149820	'si:ch211-134m17.9'	mRNA	1.70627	4.79376e-06
100150205	'si:dkey-110g7.8'	mRNA	1.82597	0.000225806
100150220	'si:ch73-42k18.1'	mRNA	11.8029	2.24179e-10
100150342	'ftr97'	mRNA	1.69188	7.1011e-08
100150414	'si:dkey-85p17.3'	mRNA	1.30812	7.11422e-07
100150814	'ksr1a'	mRNA	1.15381	4.42816e-05
100150934	'fuk'	mRNA	1.94342	8.33815e-06
100150998	'focad'	mRNA	1.06378	8.5387e-17
100151075	'abca5'	mRNA	1.35487	6.86327e-75
100151174	'hs2st1b'	mRNA	1.29834	4.88342e-06
100151249	'stx10'	mRNA	1.31943	1.54597e-09
100151416	'cdkn1a'	mRNA	1.93529	3.84489e-23
100151491	'wipf1b'	mRNA	1.08998	2.15541e-10
100151562	'fgd5a'	mRNA	1.31034	0.000215592
100151570	'LOC100151570'	mRNA	10.6795	7.9446e-05
100151756	'fam117ab'	mRNA	1.46566	7.9563e-09
100170800	'zgc:195170'	mRNA	1.19794	6.23876e-15
100301575	'LOC100301575'	mRNA	1.55513	2.55055e-05
100307075	'wsb2'	mRNA	1.12255	0.00068178
100317281	'kif13bb'	mRNA	1.59495	3.74289e-12
100321249	'slc23a2'	mRNA	1.16993	9.61116e-20
100321895	'si:dkey-29d5.2'	mRNA	1.33095	2.9655e-07
100329298	'tmem42a'	mRNA	2.15347	2.13319e-26
100329489	'si:dkey-1b17.9'	mRNA	1.06228	0.000853847
100329582	'si:ch211-211k8.4'	mRNA	1.77967	0.000145437
100329589	'LOC100329589'	mRNA	1.85244	5.85816e-07
100329676	'LOC100329676'	mRNA	10.3848	0.000561394
100329882	'trim107'	mRNA	1.69188	0.000278431
100329885	'LOC100329885'	mRNA	1.1136	1.18966e-22
100329917	'LOC100329917'	mRNA	10.8757	2.14127e-05
100330365	'apba2a'	mRNA	1.73697	1.12461e-08
100330395	'cracr2aa'	mRNA	4.32193	1.44871e-09
100330669	'r3hdm2'	mRNA	1.47275	2.68872e-10
100330810	'nod1'	mRNA	2.70044	0.000153107
100331248	'rab3il1'	mRNA	1.09226	8.27236e-06
100331274	'itcha'	mRNA	1.12728	2.20842e-11
100331484	'LOC100331484'	mRNA	1.17306	7.81732e-30
100331748	'si:cabz01081777.1'	mRNA	1.58496	2.23845e-05
100331909	'LOC100331909'	mRNA	1.65148	1.25746e-05
100332163	'si:ch211-195m9.3'	mRNA	1.20353	0.000108612
100332206	'stk38b'	mRNA	1.24793	5.20132e-07
100332229	'LOC100332229'	mRNA	1.27965	6.36356e-27
100332351	'LOC100332351'	mRNA	1.10852	0.000655787
100332398	'si:dkey-163f14.6'	mRNA	3.64386	1.61163e-05
100332468	'pde2a'	mRNA	2.37851	0.000465419
100332626	'LOC100332626'	mRNA	2.9386	0.000221792
100332721	'LOC100332721'	mRNA	1.63577	1.83021e-24
100332851	'LOC100332851'	mRNA	1.03059	1.30049e-06
100333043	'tap1'	mRNA	2.58496	0.000436917
100333117	'si:cabz01101003.1'	mRNA	1.39102	9.74916e-10
100333322	'si:dkey-108k21.13'	mRNA	1.25048	1.18188e-05
100334195	'LOC100334195'	mRNA	2.04648	7.57254e-13
100334486	'map3k1'	mRNA	1.00554	4.4325e-11
100534785	'LOC100534785'	mRNA	1.00381	6.78638e-08
100534837	'sorcs3'	mRNA	1.16506	0.00021143
100534965	'fam126b'	mRNA	1.40054	5.03487e-05
100535522	'LOC100535522'	mRNA	2.99078	7.89368e-08
100535758	'cnbd1'	mRNA	10.5507	0.000153581
100536640	'si:dkeyp-46h3.8'	mRNA	1.28011	1.39649e-05
100536708	'LOC100536708'	mRNA	2.152	2.53843e-05
100536767	'znfx1'	mRNA	1.61471	1.45639e-08
100536810	'si:dkey-11f12.2'	mRNA	1.67587	3.56724e-34
100536928	'LOC100536928'	mRNA	2.54013	1.21262e-05
100537329	'mcc'	mRNA	1.39593	0.000570957
100537648	'clint1b'	mRNA	1.93664	5.75387e-26
100537703	'klhl29'	mRNA	1.37851	0.00048658
100537720	'buc2l'	mRNA	1.38702	4.2898e-05
100538036	'exd3'	mRNA	1.02638	2.61106e-46
100538256	'LOC100538256'	mRNA	1.05103	8.29769e-186
100873093	'nfe2l2b'	mRNA	3.75489	4.80779e-06
100884142	'si:ch211-185a18.2'	mRNA	1.01408	7.33622e-05
101882109	'tmc3'	mRNA	1.16993	1.49008e-11
101882134	'LOC101882134'	mRNA	10.3837	0.000561533
101882239	'LOC101882239'	mRNA	2.61891	6.2845e-07
101882292	'sipa1l2'	mRNA	1.18641	0.000424068
101882368	'znf512'	mRNA	2.70044	0.000153064
101882554	'rbm10'	mRNA	1.20645	4.07801e-18
101882900	'LOC101882900'	mRNA	1.12425	1.59091e-06
101882987	'zmp:0000000735'	mRNA	2.14975	2.41928e-17
101883274	'LOC101883274'	mRNA	1.01237	6.27452e-26
101883290	'LOC101883290'	mRNA	10.7313	4.12769e-05
101883325	'LOC101883325'	mRNA	2.5502	1.82646e-06
101883830	'topaz1'	mRNA	1.15276	3.35633e-06
101884054	'im:7136940'	mRNA	2.24393	9.39918e-12
101884202	'LOC101884202'	mRNA	3.52303	4.8095e-06
101884231	'LOC101884231'	mRNA	10.4157	0.000561117
101884263	'hid1a'	mRNA	1.3278	3.66324e-08
101884302	'LOC101884302'	mRNA	2.27302	0.000289456
101884591	'LOC101884591'	mRNA	1.23297	2.80106e-05
101884675	'si:ch211-149b19.2'	mRNA	1.848	0.000380975
101884717	'glt1d1'	mRNA	1.63743	2.90128e-05
101884789	'LOC101884789'	mRNA	11.279	3.86042e-07
101885014	'LOC101885014'	mRNA	1.70044	0.000476094
101885117	'LOC101885117'	mRNA	2.26558	0.000465652
101885342	'LOC101885342'	mRNA	2.85081	0.000168805
101885468	'LOC101885468'	mRNA	11.279	3.862e-07
101885477	'LOC101885477'	mRNA	1.41504	2.7024e-10
101885485	'LOC101885485'	mRNA	1.50476	3.9038e-222
101885705	'LOC101885705'	mRNA	2.77134	5.20528e-05
101885800	'LOC101885800'	mRNA	1.18955	1.07209e-26
101886015	'LOC101886015'	mRNA	1.18982	0.000181781
101886447	'LOC101886447'	mRNA	1	3.64252e-10
101886478	'LOC101886478'	mRNA	1.13649	7.73817e-11
101886669	'LOC101886669'	mRNA	1.21167	2.06201e-06
103908633	'LOC103908633'	mRNA	1.14041	8.72877e-14
103909000	'LOC103909000'	mRNA	1.79532	1.1188e-05
103909690	'LOC103909690'	mRNA	1.51984	0
103910029	'LOC103910029'	mRNA	1.48587	0.000622198
103910728	'LOC103910728'	mRNA	1.08649	9.01464e-10
103910731	'LOC103910731'	mRNA	11.1674	7.49087e-07
103910762	'LOC103910762'	mRNA	1.04117	1.70437e-50
103911292	'si:ch211-281p14.2'	mRNA	11.3443	1.00755e-07
103911339	'si:ch73-368j24.3'	mRNA	1.50579	6.39795e-06
103911344	'si:ch1073-159d7.9'	mRNA	2.32433	5.96425e-05
103911588	'LOC103911588'	mRNA	1.03629	8.57522e-41
103911589	'LOC103911589'	mRNA	1.25526	7.77989e-05
108179134	'LOC108179134'	mRNA	1.04542	1.54751e-05
108179166	'LOC108179166'	mRNA	1.01252	1.50453e-10
108179355	'LOC108179355'	mRNA	1.39402	3.38891e-31
108180288	'LOC108180288'	mRNA	1.61001	0.000815481
108180292	'LOC108180292'	mRNA	10.9166	1.10113e-05
108183315	'LOC108183315'	mRNA	2.12329	0.000109598
108183338	'LOC108183338'	mRNA	1.35365	1.58871e-28
108183444	'LOC108183444'	mRNA	1.90661	9.91565e-05
108183679	'LOC108183679'	mRNA	1.21324	1.73867e-13
108183703	'LOC108183703'	mRNA	1.14858	7.50352e-05
108191474	'LOC108191474'	mRNA	1.15454	1.37298e-22
110437816	'LOC110437816'	mRNA	1.64461	0.000145315
110437821	'LOC110437821'	mRNA	1.29954	2.62148e-08
110437861	'LOC110437861'	mRNA	1.2078	0.000717681
110437863	'LOC110437863'	mRNA	4	0.000638258
110437875	'LOC110437875'	mRNA	10.4988	0.000292377
110437876	'LOC110437876'	mRNA	1.22882	9.22836e-05
110438201	'LOC110438201'	mRNA	1.2904	0.000503373
110438230	'LOC110438230'	mRNA	1.28772	4.59683e-05
110438251	'LOC110438251'	mRNA	2.32193	4.08589e-05
110438255	'LOC110438255'	mRNA	10.8138	2.14197e-05
110438294	'LOC110438294'	mRNA	1.15633	0.000703152
110438508	'LOC110438508'	mRNA	1.16628	1.67975e-06
110438631	'LOC110438631'	mRNA	1.33677	6.13737e-37
110438814	'LOC110438814'	mRNA	2.5902	5.96247e-05
110438816	'LOC110438816'	mRNA	10.4533	0.000292149
110438817	'LOC110438817'	mRNA	7.02563	1.46962e-06
110438837	'LOC110438837'	mRNA	2.10692	4.8741e-07
110438960	'LOC110438960'	mRNA	10.6439	7.94692e-05
110439398	'LOC110439398'	mRNA	3.24256	0.000638569
110439462	'LOC110439462'	mRNA	1.03155	1.40465e-07
110439613	'LOC110439613'	mRNA	1.12366	1.62849e-07
114446	'dlg1'	mRNA	1.91983	2.87853e-29
140744	'ckbb'	mRNA	1.15385	3.31867e-126
170450	'gria2a'	mRNA	2.90689	1.93894e-10
259258	'p2rx4a'	mRNA	1.16273	3.66575e-08
266756	'mapk14b'	mRNA	1.32962	1.92184e-29
282666	'sebox'	mRNA	1.34609	2.71037e-72
286740	'mtx1b'	mRNA	1.41063	6.41524e-08
30115	'mixl1'	mRNA	1.29675	7.39207e-146
30125	'gdf3'	mRNA	1.24474	8.54705e-105
30141	'dlb'	mRNA	1.26483	8.44112e-10
30285	'her5'	mRNA	1.20645	5.15474e-07
30316	'otpb'	mRNA	3.64386	1.61217e-05
30474	'rx3'	mRNA	4.08746	0.000349157
30658	'rag2'	mRNA	1.1375	0.000681614
30671	'hsp70.3'	mRNA	2.54149	2.39323e-109
30702	'cpeb1b'	mRNA	1	3.04362e-07
317640	'ttc27'	mRNA	1.43089	5.92782e-34
321061	'pdcd4b'	mRNA	1.01683	3.51429e-18
321099	'gsna'	mRNA	1.34183	7.25642e-05
321390	'mipol1'	mRNA	1.49125	2.10043e-11
322857	'prom1a'	mRNA	1.08746	5.38623e-26
323003	'trappc11'	mRNA	1.09366	1.42012e-24
323653	'aldh3a2a'	mRNA	1.42999	2.99866e-07
323856	'tgm2b'	mRNA	1.23399	2.68081e-30
323974	'gtf2a1'	mRNA	1.17663	7.67646e-220
324140	'sgk1'	mRNA	2.02214	2.83163e-87
325042	'tnika'	mRNA	1.44746	5.01707e-11
325119	'uchl1'	mRNA	1.94166	2.4264e-33
325751	'chchd3b'	mRNA	1.13191	1.53572e-10
326050	'nucb2b'	mRNA	1.52452	1.95599e-05
326857	'gclc'	mRNA	1.09183	2.36789e-55
327127	'otud4'	mRNA	1.19018	1.07377e-26
327206	'immt'	mRNA	1.848	2.31738e-16
327276	'slc16a3'	mRNA	2.42031	1.79787e-223
327348	'znf710a'	mRNA	1.60266	3.34731e-07
327471	'wee2'	mRNA	1.57101	4.87707e-65
327510	'rhoq'	mRNA	2.69687	2.17225e-31
327616	'zp3d.1'	mRNA	1.154	1.62347e-28
327625	'pabpc1l'	mRNA	1.17713	1.95253e-13
334032	'smarca2'	mRNA	1.45457	8.14375e-06
334036	'si:dkeyp-50f7.2'	mRNA	1.11632	2.28446e-27
334167	'mknk2a'	mRNA	1.0555	3.00227e-05
334208	'ldhd'	mRNA	2.05063	4.73257e-07
334278	'arhgef10'	mRNA	1.05153	1.46565e-05
334375	'buc'	mRNA	2.34958	2.53582e-21
334402	'brf1a'	mRNA	1.47935	1.38248e-17
334420	'ugp2b'	mRNA	1.07195	7.89259e-09
334471	'larp6'	mRNA	1.16405	1.49951e-37
334519	'rnf17'	mRNA	1.92057	7.19849e-17
334557	'zgc:173742'	mRNA	1.44171	2.44977e-38
334571	'prkcda'	mRNA	2.48767	1.19907e-18
334936	'trmt2a'	mRNA	2.07635	1.52871e-11
334982	'yif1a'	mRNA	1.12603	1.00482e-25
335119	'serpinb1l3'	mRNA	1.28293	6.51211e-05
335495	'parp3'	mRNA	1.41954	7.48852e-08
335722	'dfna5b'	mRNA	1.01178	1.21999e-05
335732	'elovl4b'	mRNA	1.08563	6.38333e-14
336141	'tarbp2'	mRNA	1.03861	1.59779e-48
336227	'cdr2l'	mRNA	1.5502	0.000831257
336782	'ufsp2'	mRNA	1.2109	2.61243e-07
337167	'tsc1a'	mRNA	1.75417	1.17986e-46
337193	'setd3'	mRNA	1	2.4558e-16
337237	'reep5'	mRNA	1.35566	1.26474e-15
337520	'si:dkey-256h2.1'	mRNA	1.5067	1.03723e-21
337591	'fam49ba'	mRNA	1.07903	2.59013e-49
338290	'hmbsb'	mRNA	1.29905	1.39574e-13
359835	'timp2a'	mRNA	1.82597	0.000225928
368214	'ypel3'	mRNA	1.04373	3.60692e-175
368424	'snx9a'	mRNA	1.36565	1.98065e-13
368449	'epb41l5'	mRNA	1.61349	3.67713e-163
368564	'skap2'	mRNA	1.21501	0.00036154
368779	'phlda3'	mRNA	1.03328	1.91585e-13
368905	'rab3gap2'	mRNA	1.07741	2.47683e-49
373082	'gys2'	mRNA	1.48543	1.09913e-05
373867	'plcg1'	mRNA	1.12586	1.8244e-19
373872	'fyna'	mRNA	1.45317	1.17302e-08
378456	'sbf2'	mRNA	1.12199	0.000334571
378716	'aktip'	mRNA	1.16796	1.49189e-65
378720	'ical1'	mRNA	1.36595	1.13136e-35
378851	'pdia3'	mRNA	1.00673	8.80142e-70
378854	'tspan2a'	mRNA	1.08901	3.10672e-11
378946	'btg4'	mRNA	1.99231	1.16396e-20
378969	'rab32a'	mRNA	1.68692	3.00096e-37
378983	'postna'	mRNA	1.32193	0.000253669
386661	'scd'	mRNA	1.52356	0.000421268
386899	'mettl26'	mRNA	1.00757	2.5515e-08
386959	'pknox2'	mRNA	1.51937	0.000720343
393111	'samm50'	mRNA	2.29956	9.19902e-09
393115	'apex2'	mRNA	1.75002	0.000533193
393140	'lsm14b'	mRNA	1.32985	2.02263e-17
393175	'erap1b'	mRNA	1.12928	2.29495e-12
393216	'dnajc17'	mRNA	1.15548	1.17143e-16
393219	'sh2d4a'	mRNA	1.88753	0.00024602
393229	'rbpms2b'	mRNA	1.76773	6.76692e-37
393268	'map1lc3c'	mRNA	1.28857	1.24489e-20
393278	'rnf175'	mRNA	2.25873	5.71904e-09
393290	'cog6'	mRNA	1.10297	4.44187e-20
393336	'zgc:64022'	mRNA	1.76081	1.88458e-28
393390	'fam172a'	mRNA	1.18175	2.06461e-38
393424	'dnajc24'	mRNA	1.15433	0.000413648
393451	'cyp46a1.4'	mRNA	1.04976	8.76171e-05
393487	'pank4'	mRNA	1.1194	1.7793e-73
393585	'c2cd5'	mRNA	1.20183	5.06831e-78
393639	'ilvbl'	mRNA	1.16046	2.603e-25
393650	'irf7'	mRNA	2.5025	2.3275e-05
393683	'paqr3a'	mRNA	1.12074	1.2757e-74
393713	'fhit'	mRNA	1.30812	0.000850329
393866	'erp44'	mRNA	1.00591	8.12268e-40
393886	'mad1l1'	mRNA	1.04376	2.91057e-73
393897	'vldlr'	mRNA	1.09954	2.35603e-12
393932	'slc15a4'	mRNA	2.02647	1.21943e-12
393933	'cdc34a'	mRNA	1.33903	5.80857e-117
393957	'stk38l'	mRNA	1.13358	9.84223e-08
393964	'pacsin3'	mRNA	1.12832	1.27653e-18
393968	'zgc:55733'	mRNA	1.05234	8.78364e-71
394000	'pgm1'	mRNA	1.34994	8.71824e-09
394003	'cpne5b'	mRNA	1.53051	0.000145312
394005	'prkg1a'	mRNA	2.62449	1.54061e-11
394011	'vti1b'	mRNA	1.01571	6.8425e-12
394069	'ebag9'	mRNA	1.02371	1.3329e-43
394084	'msi2b'	mRNA	1.0789	1.5829e-32
394086	'hook2'	mRNA	1.22081	5.66823e-17
394088	'homer3b'	mRNA	1.49825	7.22305e-09
394139	'hpcal1'	mRNA	1.20716	5.68438e-09
394154	'sars2'	mRNA	1.36565	6.17617e-05
394160	'bokb'	mRNA	1.59991	2.21251e-08
394174	'pik3cd'	mRNA	3.22239	1.3297e-05
394198	'fosab'	mRNA	1.38109	6.79265e-08
394249	'bmi1b'	mRNA	1.03634	4.39895e-09
399485	'cyp2p10'	mRNA	1.00012	2.35115e-05
399546	'pxna'	mRNA	1.0259	7.75973e-24
399692	'cyp17a1'	mRNA	1.57154	2.62047e-17
402830	'ehmt1b'	mRNA	1.15275	8.0976e-65
402833	'camsap1a'	mRNA	2.04439	0.000278321
402839	'fkbp6'	mRNA	2.02237	1.06345e-07
402863	'gtpbp1l'	mRNA	1.03993	1.2607e-17
402871	'gstcd'	mRNA	1.26573	8.19436e-13
402889	'arfgap3'	mRNA	1.26107	1.29044e-25
402960	'tex264a'	mRNA	1.01707	0.000368603
402967	'ppp1r2'	mRNA	1.22315	1.41802e-69
403033	'cyr61'	mRNA	1.09954	0.000383722
403040	'dock8'	mRNA	1.83007	9.14791e-07
403338	'gnmt'	mRNA	1.17053	4.66583e-31
404040	'dab2'	mRNA	1.16911	5.1898e-23
404206	'ccna1'	mRNA	1.65502	2.1397e-184
404610	'fam49bb'	mRNA	2.07039	2.47589e-05
405776	'glcea'	mRNA	1.58496	0.000556941
405789	'sp7'	mRNA	1.40718	9.23528e-09
405803	'rngtt'	mRNA	1.22239	3.26945e-08
405846	'stx11a'	mRNA	1.71621	0.000107244
405857	'msrb2'	mRNA	10.4512	0.000292225
405862	'slc5a2'	mRNA	2.16993	0.000767291
406204	'per1b'	mRNA	2.11548	4.08972e-05
406257	'zgc:56231'	mRNA	1.20163	1.65368e-05
406259	'hprt1'	mRNA	1.22646	8.24379e-33
406343	'kpna7'	mRNA	1.17834	3.02109e-07
406358	'hacl1'	mRNA	1.11136	7.89111e-09
406444	'bcl7ba'	mRNA	1.04103	1.04282e-18
406452	'sqstm1'	mRNA	1.07952	8.66863e-15
406540	'ttyh2l'	mRNA	2.80735	2.38728e-08
406588	'sstr5'	mRNA	10.8138	2.14266e-05
406635	'sgsm3'	mRNA	1	0.00049531
406640	'tmem47'	mRNA	1.08266	0.000627687
406714	'rap1ab'	mRNA	1.26544	6.9737e-35
406721	'rad51b'	mRNA	2.48938	8.71498e-11
406725	'elovl1b'	mRNA	1.00836	1.31932e-07
406831	'gyg1a'	mRNA	1.12917	1.06526e-113
407634	'ptpn4b'	mRNA	1.4339	3.69216e-11
407654	'mob1bb'	mRNA	1.46432	1.43053e-105
407678	'si:dkey-43p13.5'	mRNA	2.9386	0.000221852
415146	'hprt1l'	mRNA	1.07215	0.000256843
415209	'tpm2'	mRNA	1.00232	3.05917e-50
415220	'mpdu1b'	mRNA	1.31853	1.89098e-13
431715	'rbck1'	mRNA	1.10852	0.000655628
431718	'hdac11'	mRNA	1.96153	2.22145e-08
431727	'mgat4b'	mRNA	1.16993	7.44215e-29
431765	'nfil3-6'	mRNA	1.77761	2.88912e-07
432371	'prdm5'	mRNA	3.75489	4.81122e-06
436720	'myoz1b'	mRNA	10.3443	0.000561256
436743	'surf4l'	mRNA	1.08453	3.34573e-06
436766	'jdp2b'	mRNA	1.21057	5.49921e-05
436790	'arl6ip5b'	mRNA	1.19114	9.08961e-08
436796	'rgs17'	mRNA	2.27009	6.678e-11
436814	'rgs7a'	mRNA	1.02277	5.35578e-19
436924	'limk2'	mRNA	1.00321	1.55735e-36
436933	'sesn1'	mRNA	1.08261	3.07428e-24
436959	'blvrb'	mRNA	1.5481	5.20119e-42
436963	'csdc2a'	mRNA	3.11548	4.14843e-05
437012	'hid1b'	mRNA	1.848	7.15628e-06
437024	'ikbke'	mRNA	1.64712	2.00087e-14
437026	'ccdc103'	mRNA	1.20163	0.000256118
445024	'rab3aa'	mRNA	1.30166	6.02732e-07
445071	'nadk2'	mRNA	1.19931	0.00060247
445197	'fam219aa'	mRNA	1.37551	7.8138e-07
445299	'immp2l'	mRNA	1.01815	3.2681e-20
445409	'her11'	mRNA	1.13058	1.28513e-10
445498	'rab4b'	mRNA	1.152	1.54064e-09
447839	'ehd1b'	mRNA	1.00364	3.23775e-48
447851	'cyb561d1'	mRNA	1.48938	6.39571e-06
447854	'zgc:92140'	mRNA	1.39961	3.59291e-58
447863	'bin1b'	mRNA	1.01792	0.000529027
448893	'dopey1'	mRNA	1.24101	5.5339e-05
449542	'chchd6a'	mRNA	1.64155	4.30098e-07
449818	'bace2'	mRNA	1.90182	3.97459e-22
449945	'pgm2l1'	mRNA	1.52546	9.84195e-08
449988	'zgc:103755'	mRNA	1.07503	1.18821e-08
449996	'ccnd3'	mRNA	1.52725	0.000247737
450022	'ctsz'	mRNA	2.26679	2.94257e-10
450024	'cited2'	mRNA	1.14553	4.78863e-43
450036	'zgc:101765'	mRNA	1.33342	0.000150996
450045	'eipr1'	mRNA	1.76553	0.000911746
450056	'tbc1d16'	mRNA	1.64111	1.84365e-11
450073	'scp2b'	mRNA	1.18615	2.99039e-20
492470	'spire2'	mRNA	3	0.000127459
492474	'dennd2db'	mRNA	1.06228	0.000853644
492512	'ftsj1'	mRNA	1.06881	1.07875e-16
492696	'si:dkey-16j16.4'	mRNA	2.80735	8.09485e-13
492780	'bin2a'	mRNA	1.8606	2.21948e-07
492804	'phyhd1'	mRNA	1.03242	4.99636e-10
492808	'stx17'	mRNA	1.20645	0.000717334
492816	'prdm12b'	mRNA	3.41504	1.26878e-06
493613	'gna11b'	mRNA	1.50524	4.28718e-07
493617	'eif4eb'	mRNA	1.17724	2.69095e-18
493629	'crygn1'	mRNA	1.55254	0.000485472
494051	'tectb'	mRNA	2.41853	3.36185e-06
494057	'fam113'	mRNA	1.02293	2.14051e-08
494104	'zgc:101583'	mRNA	1.7997	1.92632e-09
497642	'fgf14'	mRNA	2.08746	0.000176141
497643	'gdf9'	mRNA	2.8413	1.79708e-07
497648	'dlg1l'	mRNA	1.74723	6.99473e-05
503516	'blf'	mRNA	1.15981	1.26225e-150
503535	'fam65c'	mRNA	1.50589	7.42042e-06
503595	'tnfsf10l4'	mRNA	3.16993	2.35923e-05
503711	'ccdc106b'	mRNA	1.35428	3.08831e-16
503769	'abhd18'	mRNA	1.68625	7.92323e-16
503775	'rnf213a'	mRNA	1.52015	3.23878e-11
541344	'prdx1'	mRNA	1.3377	2.30167e-43
541381	'gnb1l'	mRNA	1.43494	1.19354e-05
541410	'slc27a1a'	mRNA	1.22656	1.21518e-63
541475	'itga11a'	mRNA	2.01886	5.40385e-09
541491	'pvrl3b'	mRNA	1.35845	5.66719e-07
541505	'cep68'	mRNA	1.66985	1.43231e-06
550128	'rhbdl3'	mRNA	1.58496	2.23773e-05
550286	'hrasa'	mRNA	1.27684	0.000257887
550474	'babam2'	mRNA	1.35484	5.12712e-09
550484	'leprot'	mRNA	2.32193	0.000178473
550506	'nsmaf'	mRNA	1.00106	1.134e-54
550534	'zgc:110183'	mRNA	1.074	1.82413e-25
550559	'dph1'	mRNA	1.44057	0.000137068
550561	'ppp1r14aa'	mRNA	1.27302	1.26432e-10
550586	'enpp4'	mRNA	3.52356	5.23511e-05
552980	'vcla'	mRNA	1.46647	8.65906e-19
553216	'pm20d1.1'	mRNA	1.01408	3.70143e-13
553223	'hs1bp3'	mRNA	1.30378	2.31794e-05
553244	'tom1'	mRNA	1.05411	1.15579e-14
553305	'ipo4'	mRNA	1.10553	8.34006e-12
553322	'sytl4'	mRNA	1.11189	0.000784501
553355	'col4a2'	mRNA	1.47644	3.21233e-05
553392	'ano3'	mRNA	1.1343	5.13195e-05
553464	'hdhd3'	mRNA	2.58496	0.000437027
553504	'ercc6l2'	mRNA	1.00985	1.79504e-12
553573	'zgc:110006'	mRNA	1.58496	0.000325291
553622	'phlda2'	mRNA	1.87447	3.7581e-07
553642	'pudp'	mRNA	1.01807	1.7995e-10
553643	'tmem45a'	mRNA	1.05339	3.92026e-23
553654	'nudcd1'	mRNA	1	8.23523e-05
553663	'zgc:111976'	mRNA	1.08746	0.000898188
553743	'zgc:113162'	mRNA	1.50524	1.60017e-13
553767	'atpv0e2'	mRNA	3.16993	0.000927864
553769	'tpd52l1'	mRNA	1.55254	0.000485351
553807	'gtpbp3'	mRNA	1.16993	3.204e-05
553810	'rmnd1'	mRNA	1.12686	8.40104e-15
553952	'ugt2a2'	mRNA	1.11854	5.23562e-06
554090	'metap1d'	mRNA	1.51019	1.46957e-07
554094	'zgc:110434'	mRNA	1.02033	0.000908464
554108	'taok1b'	mRNA	1.05585	0.00041584
554232	'ephb2b'	mRNA	1.22781	1.66822e-05
554532	'slc9a7'	mRNA	1.32193	7.31536e-12
554826	'crip2'	mRNA	1.19601	1.10386e-16
554876	'zgc:113424'	mRNA	2.12426	9.44493e-26
555243	'dcaf15'	mRNA	1.01238	4.15792e-10
555362	'tns1b'	mRNA	1.8625	0.000145397
555381	'tmtc2b'	mRNA	2.52356	2.25333e-10
555422	'LOC555422'	mRNA	1.42795	0.000782357
555432	'crema'	mRNA	1.85415	3.23824e-05
555470	'gphna'	mRNA	1.90689	3.31615e-08
555472	'cnnm2a'	mRNA	1.79355	1.74033e-05
555505	'phf14'	mRNA	1.00485	2.40589e-36
555553	'sdk1b'	mRNA	2.23266	2.15067e-06
555569	'otogl'	mRNA	2.05063	0.000742088
555635	'fndc5b'	mRNA	1.55459	0.00028344
555654	'casc4'	mRNA	1.22239	2.67497e-20
555739	'aatkb'	mRNA	1.79256	1.13042e-09
556162	'pdia5'	mRNA	1.16834	4.40827e-12
556193	'sgms2'	mRNA	2.27302	0.000289532
556228	'pex2'	mRNA	2.16993	0.000767107
556301	'rbm33b'	mRNA	2.52356	4.1774e-07
556360	'stim1a'	mRNA	1.19265	1.85715e-16
556440	'si:dkey-15j16.3'	mRNA	1.15565	1.10635e-13
556485	'jph1b'	mRNA	1.20811	0.000303689
556486	'sept4a'	mRNA	1.58496	6.50196e-09
556582	'grik4'	mRNA	1.71989	1.41172e-05
556592	'nbas'	mRNA	1.25376	0.000363353
556607	'npdc1b'	mRNA	1.88874	2.39048e-24
556618	'tp53i11b'	mRNA	1.2076	6.30827e-11
556622	'si:dkey-215k6.1'	mRNA	2.76553	7.01544e-06
556659	'si:ch211-119o8.6'	mRNA	1.52838	2.89498e-06
556684	'slc15a2'	mRNA	1.34211	8.33255e-12
556748	'ppip5k1a'	mRNA	1.45943	8.01702e-07
556765	'dcun1d4'	mRNA	1.36257	3.11595e-05
556805	'si:ch211-120g10.1'	mRNA	1.51463	8.58937e-06
556994	'ppm1la'	mRNA	1.84603	8.94185e-58
557014	'als2a'	mRNA	2.10852	1.54577e-08
557302	'casp8l2'	mRNA	1.16506	0.000211487
557377	'tbc1d22b'	mRNA	2.24793	2.54228e-05
557451	'daam1a'	mRNA	1.08299	6.97758e-08
557498	'kcnq1'	mRNA	1.75899	0.000119701
557551	'hipk2'	mRNA	1.3599	1.56897e-05
557652	'si:dkeyp-27c8.2'	mRNA	1.93587	1.06826e-09
557675	'c1galt1a'	mRNA	1.29834	4.88516e-06
557725	'tyw5'	mRNA	1.06301	8.97948e-06
557782	'b4galnt2.2'	mRNA	1.71049	0.000815287
557793	'si:ch211-248e11.2'	mRNA	1.16046	0.000178123
557824	'hsph1'	mRNA	1.86994	4.54101e-11
557931	'tatdn2'	mRNA	1.2997	1.9994e-48
557983	'arhgef1b'	mRNA	1.17036	1.75295e-42
558006	'grip1'	mRNA	1.20163	0.000256186
558134	'tmem222b'	mRNA	2.45943	3.89351e-05
558292	'scap'	mRNA	1.39232	5.19157e-13
558326	'nrxn2a'	mRNA	1.35364	5.27208e-05
558359	'mllt4a'	mRNA	2.06197	0.0001049
558373	'extl2'	mRNA	1.69188	0.000278358
558499	'chka'	mRNA	1.33184	1.31342e-09
558528	'wdr47a'	mRNA	1.41871	1.83024e-09
558559	'lrit3a'	mRNA	1.5502	0.000831059
558615	'si:ch211-223m11.2'	mRNA	1.17754	1.62666e-05
558640	'tmem168b'	mRNA	1.68182	3.20482e-07
558759	'adarb1b'	mRNA	1.94656	1.09424e-22
558900	'rab6ba'	mRNA	1.47805	5.39203e-09
558918	'slbp2'	mRNA	1.34577	0.000178558
558942	'colec12'	mRNA	1.07306	7.95464e-08
559149	'nudt14'	mRNA	1.47999	0.000185298
559562	'si:ch211-94l19.4'	mRNA	1.44968	3.93021e-21
559564	'eif2ak3'	mRNA	1.301	6.66252e-19
559634	'nedd4l'	mRNA	1.08092	8.42583e-23
559650	'tmem260'	mRNA	1.14796	3.14549e-14
559775	'lman1'	mRNA	1.49422	3.0414e-70
559818	'hapln4'	mRNA	1.5502	5.99103e-51
559834	'rc3h2'	mRNA	1.47917	3.21069e-07
559843	'LOC559843'	mRNA	1.76033	9.79853e-16
559873	'rft1'	mRNA	1.02237	5.24498e-06
559882	'mkrn4'	mRNA	1.08928	5.40662e-155
559896	'cd99'	mRNA	1.36643	2.89278e-14
559976	'grin2bb'	mRNA	2.80735	0.000655222
560193	'il34'	mRNA	1.93289	5.89439e-05
560210	'hsp70l'	mRNA	3.63334	1.19729e-25
560234	'nphp4'	mRNA	1.078	2.45007e-13
560327_gene-tom1l2-3	'gene-tom1l2-3'	mRNA	1.13532	0.000100308
560548	'si:ch211-15b10.6'	mRNA	1.0277	1.21627e-138
560606	'lmln'	mRNA	1	6.64262e-09
560659	'LOC560659'	mRNA	1.2141	5.19559e-07
560783	'si:rp71-45k5.2'	mRNA	2.15997	1.47337e-17
560911	'fam114a1'	mRNA	1.24722	9.08359e-15
560913	'map2k7'	mRNA	1.3265	2.78879e-10
561091	'wscd2'	mRNA	2.11548	4.08846e-05
561159	'wnk1b'	mRNA	1.16993	4.02332e-06
561184	'nf2a'	mRNA	1.40871	4.40554e-36
561231	'arhgap4b'	mRNA	1.09115	9.1695e-12
561288	'grk6'	mRNA	2.152	2.53762e-05
561325	'LOC561325'	mRNA	1.02046	2.24957e-09
561391	'si:ch211-132b12.8'	mRNA	1.4245	6.57595e-18
561392	'si:ch211-250e5.3'	mRNA	1.12518	2.4495e-15
561410	'tat'	mRNA	2.32193	0.000767666
561429	'syt7a'	mRNA	1.58496	3.82768e-05
561489	'kifap3b'	mRNA	1.30785	7.19317e-16
561589	'ezrb'	mRNA	1.30128	2.09536e-27
561613	'ptpn2b'	mRNA	1.20016	3.3234e-57
561694	'si:ch211-225b11.1'	mRNA	4.08746	0.000349067
562049	'LOC562049'	mRNA	1.89308	7.77157e-06
562092	'vgll4l'	mRNA	1.22613	3.28787e-99
562316	'kl'	mRNA	1.38702	4.28848e-05
562403	'si:ch211-1o7.3'	mRNA	4.16993	0.000191416
562526	'mctp2b'	mRNA	1.5665	1.84562e-85
562529	'flna'	mRNA	1.04319	3.95613e-48
562569	'plcd3b'	mRNA	2.32193	0.000178522
562619	'adcy5'	mRNA	1.65711	0.00042223
562676	'myo5c'	mRNA	1.36257	3.11497e-05
562682	'si:dkey-251i10.2'	mRNA	4.16993	0.000191364
562894	'rint1'	mRNA	1.44478	0.000459162
562935	'si:dkey-4p15.3'	mRNA	2.5025	2.32674e-05
563038	'mgat4a'	mRNA	1.67243	1.30911e-13
563087	'si:ch211-129c21.1'	mRNA	1.65951	2.67292e-12
563179	'zp3c'	mRNA	1.38109	1.14357e-29
563246	'exoc3l4'	mRNA	1.87447	5.48143e-05
563420	'si:ch211-245h14.1'	mRNA	1.11298	0.000939743
563460	'nlk2'	mRNA	2.32193	0.000178571
563463	'pbxip1a'	mRNA	1.15451	2.59236e-13
563520	'si:ch73-217b7.1'	mRNA	1.26303	9.22996e-05
563577	'ppp1r13ba'	mRNA	3.16993	0.000928083
563648	'dnai2a'	mRNA	2.41504	6.45902e-05
563686	'si:ch211-145c1.1'	mRNA	1.0458	8.05828e-09
563754	'podxl2'	mRNA	1.40439	1.54871e-45
563823	'mblac2'	mRNA	2.87447	0.000380813
563826	'rhcgl1'	mRNA	1.28379	0.000606852
564009	'ciarta'	mRNA	1.71114	1.9915e-18
564040	'uacab'	mRNA	1.65386	3.43273e-98
564367	'si:ch211-233a24.2'	mRNA	1.06428	8.51956e-40
564470	'ltk'	mRNA	1.46566	9.29881e-05
564723	'mier2'	mRNA	1.08049	1.67515e-29
564755	'LOC564755'	mRNA	1.11042	4.13476e-05
565190	'si:ch211-253h3.1'	mRNA	1.38595	7.05803e-21
565243	'ttll7'	mRNA	1.32895	5.87855e-07
565267	'myo5ab'	mRNA	1.42481	2.26628e-17
565400	'msh3'	mRNA	1.12959	1.43525e-14
565442	'si:dkey-241l7.5'	mRNA	1.54955	0.000325375
565497	'zgc:158852'	mRNA	1.178	4.50116e-12
565513	'snx29'	mRNA	1.2575	2.35204e-12
565531	'nrxn1a'	mRNA	1.14136	0.000244598
565658	'sema3e'	mRNA	1.4689	3.82784e-14
565708	'mhc1zea'	mRNA	1.69766	2.96973e-16
565767	'zgc:162969'	mRNA	1	1.85059e-09
565799	'si:ch211-200p22.4'	mRNA	1.05295	1.01591e-19
565849	'ppp2r3a'	mRNA	3.45943	9.35839e-05
565852	'vps11'	mRNA	1.15612	0.000148778
566003	'si:ch211-89p3.3'	mRNA	1.63227	9.84675e-06
566004	'si:dkey-11o15.10'	mRNA	1.47573	9.02054e-39
566042	'rbm46'	mRNA	2.10434	1.54154e-05
566078	'man1a1'	mRNA	1.07566	9.40003e-07
566084	'si:ch211-91p5.3'	mRNA	1.88753	0.000245955
566106	'dis3l2'	mRNA	1.26581	2.49684e-24
566131	'eif4g3a'	mRNA	1.17903	6.21715e-68
566205	'snx27a'	mRNA	1.13102	1.47527e-15
566217	'im:7145024'	mRNA	1.80735	2.11291e-28
566351	'cacna1i'	mRNA	1.11189	0.000784688
566425	'ano10a'	mRNA	1.0458	8.05434e-09
566432	'fmn2b'	mRNA	1.04142	1.30576e-09
566530	'atp8b3'	mRNA	1.05889	5.13258e-05
566542	'sgip1a'	mRNA	2.75489	8.91773e-05
566671	'orai1a'	mRNA	1.3505	3.16841e-10
566718	'si:dkeyp-75h12.5'	mRNA	1.79751	3.80529e-21
567078	'vps39'	mRNA	1.10719	1.8823e-19
567234	'lrmp'	mRNA	1.85572	3.31648e-63
567385	'vti1a'	mRNA	1.03903	3.89772e-21
567452	'grk5l'	mRNA	1.64508	7.93731e-13
567479	'ssh1b'	mRNA	1.65992	2.8522e-07
567500	'ctnna2'	mRNA	1.52466	7.2471e-13
567631	'tg'	mRNA	1.06871	0.000180741
567678	'avd'	mRNA	1.03586	3.02937e-26
567708	'si:dkey-241l7.6'	mRNA	2.03342	0.000442906
568033	'sv2a'	mRNA	4	0.000638413
568159	'ago3b'	mRNA	1.03859	5.64716e-15
568203	'arv1'	mRNA	1.12676	8.97713e-06
568210	'ralgapa2'	mRNA	2.21299	1.50101e-25
568219	'si:ch73-139e5.4'	mRNA	2.09954	0.000463514
568244	'tmem135'	mRNA	1.69797	2.80589e-13
568573	'mical1'	mRNA	2.12928	0.000108598
568615	'sel1l'	mRNA	1.20228	1.23874e-59
568632	'ric3a'	mRNA	1.16146	6.2897e-05
568664	'LOC568664'	mRNA	1.07253	0.000305773
568757	'nt5dc1'	mRNA	1.7885	0.000346766
568780	'zgc:158343'	mRNA	1.14229	1.79219e-09
568927	'reep2'	mRNA	1.42994	4.39036e-56
569040	'plcd3a'	mRNA	1.55459	0.000283514
569147	'tmem97'	mRNA	1.04182	4.0604e-05
569196	'atrnl1b'	mRNA	1.19855	2.6035e-15
569235	'si:dkey-241l7.2'	mRNA	1.19453	0.000717508
569271	'ankdd1a'	mRNA	1.28445	1.09542e-11
569294	'rcor1'	mRNA	1.29182	7.73837e-103
569425	'cnsta'	mRNA	1.59724	4.91714e-10
569546	'ehd4'	mRNA	1.07895	3.37509e-08
569690	'zgc:171971'	mRNA	1.75899	1.24518e-08
569751	'si:dkey-261l7.2'	mRNA	1.42321	0.000116833
569982	'LOC569982'	mRNA	1	0.000495063
570082	'mxd1'	mRNA	1.80735	0.000132859
570136	'phactr2'	mRNA	2.58496	1.45744e-07
570184	'LOC570184'	mRNA	1.02414	4.18832e-25
570187	'si:dkeyp-34c12.1'	mRNA	1.56704	4.87316e-13
570393	'hook1'	mRNA	2.05063	4.73448e-07
570435	'fgf4'	mRNA	2.41028	3.31463e-14
570493	'grin2ab'	mRNA	2.09686	2.11973e-09
570672	'syn1'	mRNA	1.514	4.78139e-27
570771	'kif1c'	mRNA	1.01042	2.845e-06
570857	'taco1'	mRNA	1.14353	0.000244533
570939	'LOC570939'	mRNA	3.11548	4.14716e-05
571033	'pidd1'	mRNA	1.11548	0.000939965
571082	'rad21l1'	mRNA	1.19502	3.26717e-05
571228	'znf326'	mRNA	1.6452	5.47961e-23
571427	'ftr15'	mRNA	2.32193	1.09424e-07
571468	'col19a1'	mRNA	2.88753	1.32785e-06
571470_gene-ppp1r15b-3	'gene-ppp1r15b-3'	mRNA	3.65611	0.00019152
571508	'hmbox1a'	mRNA	2.14359	6.03543e-23
571767	'si:ch211-135f11.1'	mRNA	2.22239	0.000473019
571852	'lmf2a'	mRNA	1.49476	3.72704e-05
571939	'zgc:171776'	mRNA	1.19766	1.65168e-65
572419	'si:ch211-233f16.1'	mRNA	1.58496	0.000556804
572477	'wdfy4'	mRNA	1.44876	1.19518e-07
572911	'asz1'	mRNA	1.29546	1.9594e-05
573060	'LOC573060'	mRNA	12.8158	1.98329e-21
573110	'cbx4'	mRNA	1.66297	0.000723047
573995	'fam110b'	mRNA	2.2115	2.56208e-11
57969	'copz2'	mRNA	1.97085	5.89116e-11
58039	'dazl'	mRNA	1.05285	1.21831e-06
58078	'mxtx2'	mRNA	1.78022	6.35515e-08
641475	'clybl'	mRNA	1.55459	0.000283366
664741	'inpp4aa'	mRNA	1.75633	5.81367e-12
664759	'borcs7'	mRNA	1.20811	0.00030361
678518	'baiap2a'	mRNA	1.03157	7.20825e-20
678540	'gale'	mRNA	1.0791	2.69608e-33
678547	'brat1'	mRNA	2.1964	3.04418e-07
678558	'mtmr7a'	mRNA	2.58496	8.12818e-06
692272	'fam212aa'	mRNA	1.09896	3.04382e-149
692278	'mboat2b'	mRNA	1.50524	4.28892e-07
692287	'map4k6'	mRNA	1.93289	5.89791e-05
692330	'zgc:136302'	mRNA	1.82597	0.000225867
692352	'nphs1'	mRNA	2.85798	3.02008e-05
724004	'nrap'	mRNA	3.70044	8.81459e-06
735248	'kctd7'	mRNA	1.95936	0.000263545
751627	'rab43'	mRNA	1.1375	7.10474e-21
751763	'bbc3'	mRNA	1.13245	7.07654e-09
767660	'tank'	mRNA	1.66297	4.9595e-15
767674	'fam102ab'	mRNA	1.78136	1.01782e-05
767685	'prkar1b'	mRNA	1.07477	8.36887e-14
767732	'fam84b'	mRNA	1.80735	0.000132822
768138	'ebpl'	mRNA	4.16993	0.000191468
768163	'chtopb'	mRNA	1.81816	5.37049e-07
768168	'zgc:152986'	mRNA	1.70627	4.79547e-06
768172	'zgc:153911'	mRNA	1.05459	1.76647e-35
768182	'mcu'	mRNA	1.074	0.000305852
768291	'ppm1h'	mRNA	1.47999	0.000185248
768298	'faah2b'	mRNA	1.14359	6.34263e-10
777608	'fhdc3'	mRNA	1.79647	5.76439e-13
777612	'atf6b'	mRNA	1.17585	0.000838773
777616	'zgc:154054'	mRNA	1.35548	3.90557e-06
777617	'pgghg'	mRNA	1.59724	4.91986e-10
777708	'fam188a'	mRNA	1.4361	0.000782545
790939	'zgc:158403'	mRNA	2.05311	7.68847e-10
791130	'galt'	mRNA	1.11247	3.85041e-08
791159	'galns'	mRNA	2.12928	0.000108567
791160	'strn'	mRNA	1.00666	1.00039e-26
791190	'tmem266'	mRNA	1.5025	0.000214833
791204	'tmem205'	mRNA	1.26748	9.36798e-12
791213	'zgc:158270'	mRNA	1.41504	0.000199011
791592	'ccbl1'	mRNA	1.2863	1.7207e-06
791752	'zgc:153499'	mRNA	1.39334	3.59789e-12
791754	'si:ch211-219a4.3'	mRNA	1.04244	1.65089e-06
792085	'ndrg1a'	mRNA	1.41222	7.4836e-104
792333	'nanog'	mRNA	1.69325	5.44275e-298
792697	'trip6'	mRNA	1.68046	6.08475e-84
792835	'tor3a'	mRNA	1.74416	1.17143e-06
793244	'LOC793244'	mRNA	1.22804	0.00018452
793262	'si:dkey-1d7.3'	mRNA	2.51785	1.66976e-09
793341	'slc12a9'	mRNA	1.56737	2.8276e-13
793364	'fgd4b'	mRNA	2.58496	5.96069e-05
793969	'ccser2a'	mRNA	1.03653	0.000469659
793981	'rnf13'	mRNA	1.09899	2.66872e-35
794083	'pdk2a'	mRNA	1.47644	3.21334e-05
794378	'LOC794378'	mRNA	1.25311	1.04279e-13
794433	'si:zfos-464b6.2'	mRNA	1.34792	0.000351235
794649	'f2rl1.1'	mRNA	1.85086	1.91241e-10
794838	'LOC794838'	mRNA	1.83112	2.66862e-15
795264	'LOC795264'	mRNA	4.82906	1.09698e-89
795408	'tmem94'	mRNA	1.16389	1.42249e-15
795658	'si:ch211-147a11.3'	mRNA	1.01815	3.46045e-07
795761	'plxna1a'	mRNA	1.03395	0.000274306
795901	'treh'	mRNA	1.18948	2.16598e-07
796100	'slc7a4'	mRNA	1.46395	2.75691e-06
796312	'slc5a6b'	mRNA	2.20945	4.14028e-05
796580	'pabpn1l'	mRNA	1.71696	3.77127e-49
796618	'si:dkey-17m8.1'	mRNA	1.75899	1.19067e-20
796827	'si:dkey-73n10.8'	mRNA	2.4087	0.000734696
797166	'si:dkey-11o18.5'	mRNA	2.04439	0.000278249
797335	'tmem192'	mRNA	1.27053	8.08611e-34
797542	'si:dkey-3k20.1'	mRNA	1.19031	7.73353e-08
797651	'jam3a'	mRNA	1.36257	1.20714e-08
797680	'clip1a'	mRNA	1.5119	2.269e-23
798001	'grik1a'	mRNA	1.56294	1.13781e-05
798039	'si:dkeyp-98a7.4'	mRNA	1.75925	4.56689e-05
798102	'nmba'	mRNA	2.37851	0.000465535
798408	'taok3a'	mRNA	1.10236	0.000459162
798580	'tmem120b'	mRNA	1.13124	4.29017e-05
798688	'hint2'	mRNA	1.23704	0.000258386
799022	'si:dkey-224e22.2'	mRNA	1.16601	6.68704e-10
799144	'ppp1r3da'	mRNA	3	5.66775e-06
799177	'hsbp1l1'	mRNA	2.58496	5.95891e-05
799352	'ndr1'	mRNA	2.00765	4.48863e-21
799523	'LOC799523'	mRNA	2.96963	1.8809e-08
799648	'muc13b'	mRNA	3.51096	1.11399e-11
799656	'LOC799656'	mRNA	1.2115	2.3409e-05
799686	'dock11'	mRNA	1.56268	1.66532e-20
799963	'gpt2'	mRNA	1.09144	6.06423e-69
799968	'LOC799968'	mRNA	1.02628	4.50015e-12
80872	'sms'	mRNA	1.10026	1.20164e-13
81583	'cldnd'	mRNA	1.74516	5.49759e-86
81586	'cldng'	mRNA	1.66015	8.20859e-44
