# Supplementary material for: dock11 Knockdown in Zebrafish Disrupts Embryogenesis: Insights Into the Genetic Causes of Early Pregnancy Loss
Source: J Cell Mol Med. 2026 Jan 8;30(1):e71017. doi: 10.1111/jcmm.71017 (PMC12780853; doi:10.1111/jcmm.71017)
Supplement: Supplementary file 2 — Table S2: List of KEGG Pathway Enrichment Analysis for Differentially Expressed Genes from RNA‐seq of dock11 Morphants. [file JCMM-30-e71017-s001.xlsx]

## Sheet: Sheet1
Table S2 List of KEGG Pathway Enrichment Analysis for Differentially Expressed Genes from RNA-seq of dock11 Morphants
	KEGG Pathway Term Desc	KEGG Pathway Term Level1	KEGG Pathway Term Level2	Term Candidate Gene Num	Total Candidate Gene Num	Term Gene Num	Total Gene Num	Rich Ratio	P value	Q value	Gene ids	Gene Symbols
3320	PPAR signaling pathway	Organismal Systems	Endocrine system	9	363	94	8678	0.0957447	0.0164985	0.526303	1.00102e+55	apoa1b,apoa1a,scd,pck2,rxrgb,cd36,slc27a1a,fabp1b.1,LOC568656
4530	Tight junction	Cellular Processes	Cellular community - eukaryotes	17	363	247	8678	0.0688259	0.0298592	0.680364	1.00094e+108	rab8b,arhgap17b,map3k1,dlg1,rapgef6,arhgef1a,prkacba,rap1ab,dlg1l,mllt4a,nedd4l,map2k7,nf2a,ezrb,jam3a,cldnd,cldng
4935	Growth hormone synthesis, secretion and action	Organismal Systems	Endocrine system	11	363	166	8678	0.0662651	0.0880145	0.780685	1.00334e+68	map3k1,mapk14b,plcg1,prkacba,pik3cd,fosab,sstr5,gna11b,hrasa,adcy5,atf6b
4015	Rap1 signaling pathway	Environmental Information Processing	Signal transduction	13	363	315	8678	0.0412698	0.561215	0.926527	1.0015e+80	si:dkey-85p17.3,mapk14b,rapgef6,plcg1,pik3cd,rap1ab,hrasa,mllt4a,grin2bb,adcy5,adora2ab,fgf4,grin2ab
4020	Calcium signaling pathway	Environmental Information Processing	Signal transduction	15	363	376	8678	0.0398936	0.613997	0.926527	2.59258e+89	p2rx4a,plcg1,prkacba,gna14,gna11b,stim1a,plcd3b,LOC563567,adora2ab,cacna1i,orai1a,plcd3a,fgf4,grin2ab,mcu
4024	cAMP signaling pathway	Environmental Information Processing	Signal transduction	14	363	346	8678	0.0404624	0.590997	0.926527	1.7045e+83	gria2a,prkacba,pik3cd,fosab,sstr5,rap1ab,mllt4a,grin2bb,adcy5,LOC563567,adora2ab,orai1a,grin2ab,pld1b
4110	Cell cycle	Cellular Processes	Cell growth and death	7	363	153	8678	0.0457516	0.459529	0.926527	1.00148e+47	mcm3l,cdkn1a,wee2,mad1l1,ccna1,ccnd3,rad21l1
4361	Axon regeneration	Organismal Systems	Development and regeneration	6	363	133	8678	0.0451128	0.484661	0.926527	2.66756e+35	mapk14b,prkcda,prkacba,pik3cd,map2k7,ago3b
4390	Hippo signaling pathway	Environmental Information Processing	Signal transduction	6	363	214	8678	0.0280374	0.889509	0.994467	1.14446e+35	dlg1,mob1bb,ccnd3,dlg1l,nf2a,ctnna2
3015	mRNA surveillance pathway	Genetic Information Processing	Translation	6	363	99	8678	0.0606061	0.233434	0.906522	1.00003e+38	msi2a,pabpc1l,msi2b,rngtt,ppp2r3a,pabpn1l
4216	Ferroptosis	Cellular Processes	Cell growth and death	4	363	61	8678	0.0655738	0.251005	0.906522	3.02553e+22	tfa,gclc,map1lc3c,slc3a2a
4218	Cellular senescence	Cellular Processes	Cell growth and death	11	363	195	8678	0.0564103	0.19364	0.906522	1.0015e+71	si:dkey-85p17.3,cdkn1a,mapk14b,tsc1a,pik3cd,ccna1,sqstm1,ccnd3,hrasa,hipk2,mcu
4370	VEGF signaling pathway	Environmental Information Processing	Signal transduction	5	363	81	8678	0.0617284	0.250571	0.906522	2.66756e+29	mapk14b,plcg1,pik3cd,pxna,hrasa
4115	p53 signaling pathway	Cellular Processes	Cell growth and death	5	363	87	8678	0.0574713	0.299146	0.909517	1.00151e+32	cdkn1a,sesn1,ccnd3,casp8l2,pidd1
4152	AMPK signaling pathway	Environmental Information Processing	Signal transduction	9	363	167	8678	0.0538922	0.264798	0.909517	2.82672e+53	fbp1b,tsc1a,gys2,scd,pik3cd,ccna1,pck2,cd36,ppp2r3a
4214	Apoptosis - fly	Cellular Processes	Cell growth and death	4	363	68	8678	0.0588235	0.316999	0.909517	3.94161e+23	bokb,casp8l2,eif2ak3,map2k7
4392	Hippo signaling pathway - multiple species	Environmental Information Processing	Signal transduction	2	363	35	8678	0.0571429	0.433715	0.926527	407654561184	mob1bb,nf2a
4013	MAPK signaling pathway - fly	Environmental Information Processing	Signal transduction	4	363	112	8678	0.0357143	0.695355	0.956051	2.66756e+23	mapk14b,tnika,map2k7,strn
