# Supplementary material for: dock11 Knockdown in Zebrafish Disrupts Embryogenesis: Insights Into the Genetic Causes of Early Pregnancy Loss
Source: J Cell Mol Med. 2026 Jan 8;30(1):e71017. doi: 10.1111/jcmm.71017 (PMC12780853; doi:10.1111/jcmm.71017)
Supplement: Supplementary file 3 — Table S3: List of GO Enrichment Analysis for Differentially Expressed Genes from RNA‐seq of dock11 Morphants. [file JCMM-30-e71017-s003.xlsx]

## Sheet: Sheet1
Table S3 List of GO Enrichment Analysis for Differentially Expressed Genes from RNA-seq of dock11 Morphants
GO_C Term ID	GO_C Term Desc	GO_C Term Level1	GO_C Term Level2	Term Candidate Gene Num	Total Candidate Gene Num	Term Gene Num	Total Gene Num	Rich Ratio	P value	Q value	Gene ids	Gene Symbols
GO:0043265	ectoplasm	cellular_component	cell	1	774	1	18807	1	0.0411549	0.320839	373082	gys2
GO:0016323	basolateral plasma membrane	cellular_component	cell	6	774	64	18807	0.09375	0.0475151	0.326772	1.14446e+35	dlg1,anxa1a,anxa1b,anxa1c,dlg1l,kcnq1
GO:0016939	kinesin II complex	cellular_component	cell	1	774	2	18807	0.5	0.0806181	0.326772	561489	kifap3b
GO:0017109	glutamate-cysteine ligase complex	cellular_component	cell part	1	774	2	18807	0.5	0.0806181	0.326772	326857	gclc
GO:0017146	NMDA selective glutamate receptor complex	cellular_component	cell	2	774	9	18807	0.222222	0.0502511	0.326772	559976570493	grin2bb,grin2ab
GO:0030054	cell junction	cellular_component	cell junction	26	774	451	18807	0.0576497	0.053285	0.326772	1.00102e+159	kif3b,nlgn4b,dlg1,gria2a,scamp5a,arhgef1a,homer3b,pxna,tmem47,dbnla,dlg1l,vcla,tns1b,srgap2,grik4,ctnnd2b,grin2bb,si:ch211-253h3.1,ctnna2,sv2a,grin2ab,syn1,pkp1b,grik1a,cldnd,cldng
GO:0030672	synaptic vesicle membrane	cellular_component	cell	5	774	52	18807	0.0961538	0.0618793	0.326772	1.10438e+32	LOC110437876,scamp5a,mctp2b,sv2a,syn1
GO:0031594	neuromuscular junction	cellular_component	synapse	3	774	20	18807	0.15	0.0469868	0.326772	1.10438e+20	LOC110437876,dlg1,dlg1l
GO:0042641	actomyosin	cellular_component	cell	1	774	2	18807	0.5	0.0806181	0.326772	566003	si:ch211-89p3.3
GO:0043197	dendritic spine	cellular_component	cell	5	774	53	18807	0.0943396	0.0661216	0.326772	1.00102e+35	kif3b,apba2a,gria2a,srgap2,als2a
GO:0070319	Golgi to plasma membrane transport vesicle	cellular_component	cell	1	774	2	18807	0.5	0.0806181	0.326772	100331248	rab3il1
GO:0097519	DNA recombinase complex	cellular_component	protein-containing complex	1	774	2	18807	0.5	0.0806181	0.326772	30658	rag2
GO:0098831	presynaptic active zone cytoplasmic component	cellular_component	cell	1	774	2	18807	0.5	0.0806181	0.326772	110437876	LOC110437876
GO:0005657	replication fork	cellular_component	cell	2	774	12	18807	0.166667	0.0849712	0.33117	402960406721	tex264a,rad51b
GO:0005856	cytoskeleton	cellular_component	cell	35	774	666	18807	0.0525526	0.0830597	0.33117	100101641,100150414,100151562,100321011,100884142,368266,368449,373082,393964,399546,402833,407634,415209,431748,492470,550534,552980,554232,560234,561184,561589,562403,566003,567234,567479,567500,567833,568573,569430,570393,573995,678518,793139,793364,797680	kif3b,si:dkey-85p17.3,fgd5a,si:ch211-165e15.1,si:ch211-185a18.2,arhgef1a,epb41l5,gys2,pacsin3,pxna,camsap1a,ptpn4b,tpm2,dbnla,spire2,zgc:110183,vcla,ephb2b,nphp4,nf2a,ezrb,si:ch211-1o7.3,si:ch211-89p3.3,lrmp,ssh1b,ctnna2,maptb,mical1,fbxl7,hook1,fam110b,baiap2a,evplb,fgd4b,clip1a
GO:0002116	semaphorin receptor complex	cellular_component	protein-containing complex	2	774	14	18807	0.142857	0.111066	0.379069	100034640795761	si:ch211-127b11.1,plxna1a
GO:0005880	nuclear microtubule	cellular_component	cell	1	774	3	18807	0.333333	0.118459	0.379069	554232	ephb2b
GO:0015629	actin cytoskeleton	cellular_component	cell part	8	774	119	18807	0.0672269	0.117751	0.379069	1.00151e+50	wipf1b,gsna,myoz1b,vcla,si:ch211-94l19.4,myo5c,myo5ab,ctnna2
GO:0005768	endosome	cellular_component	cell	19	774	287	18807	0.0662021	0.0288298	0.320839	1.00094e+119	rab8b,clint1b,scamp5a,pacsin3,dbnla,rab3aa,rab4b,ehd1b,dopey1,bace2,leprot,tom1,slc9a7,si:ch211-94l19.4,vps11,snx27a,ehd4,LOC570939,tmem192
GO:0005789	endoplasmic reticulum membrane	cellular_component	cell	30	774	518	18807	0.0579151	0.0382688	0.320839	1.00873e+182	nfe2l2b,dlg1,uchl1,yif1a,elovl4b,scd,erap1b,rnf175,ilvbl,vti1b,zdhhc16a,tex264a,zgc:85843,elovl1b,stim1a,jph1b,nbas,scap,extl2,eif2ak3,lman1,rft1,fmn2b,lrmp,vti1a,arv1,reep2,tmem97,lmf2a,ebpl
GO:0031012	extracellular matrix	cellular_component	extracellular region	15	774	206	18807	0.0728155	0.0235494	0.320839	3.23561e+89	col4a5,zp3d.1,bmper,timp2a,postna,cyr61,col4a2,otogl,colec12,hapln4,zp3c,lingo2b,si:ch211-267e7.3,col19a1,fbn2b
GO:0034702	ion channel complex	cellular_component	membrane	1	774	1	18807	1	0.0411549	0.320839	259258	p2rx4a
